# Supplementary material for: Difference in oxidative stress tolerance between rice cultivars estimated with chlorophyll fluorescence analysis
Source: BMC Res Notes. 2017 Apr 26;10:168. doi: 10.1186/s13104-017-2489-9 (PMC5406975; doi:10.1186/s13104-017-2489-9)
Supplement: Supplementary file 1 — Additional file 1. Numerical data used to prepare figures. All numerical data used to prepare figures are provided in this file, in the order they appear in figures. [file 13104_2017_2489_MOESM1_ESM.xlsx]

## Sheet: Sheet1
	Additional file 1. Numerical data used to prepare figures.
	Figure 1A		Fv/Fm values
			Before treatment							After treatment
			Nona Bokra	Kasalath	Habataki	Sasanishiki	Koshihikari	Akihikari	Nipponbare	Nona Bokra	Kasalath	Habataki	Sasanishiki	Koshihikari	Akihikari	Nipponbare
			0.817927	0.795489	0.788321	0.804035	0.81459	0.811526	0.810093	0.254545	0.211538	0.239669	0.59366	0.591603	0.419847	0.576271
			0.817227	0.782438	0.783893	0.804697	0.80916	0.807163	0.804852	0.197368	0.204819	0.207143	0.494949	0.58042	0.288235	0.454829
			0.816986	0.775478	0.774468	0.791618	0.814768	0.777929	0.792162	0.208955	0.22619	0.205298	0.44358	0.572674	0.430712	0.272727
			0.817416	0.780034	0.775041	0.78592	0.811127	0.779221	0.793831	0.222222	0.342105	0.232394	0.444898	0.536585	0.416216	0.272059
	Figure 1B		Electronic conductivity before treatment (μS/cm)
			Habataki			Sasanishiki			Kasalath			Koshihikari			Nipponbare			Akihikari			Nona Bokra			no leaf
			0uM	1uM	10uM	0uM	1uM	10uM	0uM	1uM	10uM	0uM	1uM	10uM	0uM	1uM	10uM	0uM	1uM	10uM	0uM	1uM	10uM	0uM	1uM	10uM	(concentration of methylviologen)
			29	23	18	18	34	39	15	13	16	30	24	30	27	30	34	29	30	29	27	25	20	0	1	3
			18	18	20	31	27	32	13	13	16	27	25	27	27	22	29	32	23	29	23	23	25	2	2	3
			32	27	21	37	22	23	13	14	16	20	23	18	29	29	34	27	32	36	29	27	29	2	0	2
			18	18	20	23	23	27	13	13	16	18	18	20	25	27	29	25	20	23	25	23	25	0	2	3
			Electronic conductivity after treatment for 16 h (μS/cm)
			Habataki			Sasanishiki			Kasalath			Koshihikari			Nipponbare			Akihikari			Nona Bokra			no leaf
			0uM	1uM	10uM	0uM	1uM	10uM	0uM	1uM	10uM	0uM	1uM	10uM	0uM	1uM	10uM	0uM	1uM	10uM	0uM	1uM	10uM	0uM	1uM	10uM	(concentration of methylviologen)
			63	71	77	31	68	95	33	54	107	40	43	84	39	51	83	45	57	80	48	83	92	4	4	6
			36	59	77	45	61	83	30	47	102	36	47	77	37	40	73	49	47	83	43	84	109	3	2	7
			61	84	81	52	52	72	26	45	99	31	42	73	39	47	83	45	59	92	50	90	119	2	3	7
			38	66	77	36	56	79	26	45	104	28	37	66	33	48	76	42	45	71	45	85	114	2	3	7
			Specific ion leakage (treatment with 1 μM methylviologen)
			Nona Bokra	Kasalath	Habataki	Sasanishiki	Koshihikari	Akihikari	Nipponbare
			1.54222	1.95385	0.914543	0.277778	0.458333	0.348276	0.255556
			1.78261	1.30769	1.27778	0.807646	0.546667	0.512228	0.447811
			1.6092	1.21429	1.20486	0.958231	0.276087	0.177083	0.275862
			1.89565	1.46154	1.55556	0.869565	0.5	0.57	0.457778
	Figure 2A		Chlorophyll fluorescence analysis
				Untreated				20hr. treatment at PPFD=120
			Concentration of methyl viologen (μM)	0				0				0.1				0.3				1				3				10				100
				F0		Fm		F0		Fm		F0		Fm		F0		Fm		F0		Fm		F0		Fm		F0		Fm		F0		Fm
			Kasalath/Koshihikari	Kas	Kos	Kas	Kos	Kas	Kos	Kas	Kos	Kas	Kos	Kas	Kos	Kas	Kos	Kas	Kos	Kas	Kos	Kas	Kos	Kas	Kos	Kas	Kos	Kas	Kos	Kas	Kos	Kas	Kos	Kas	Kos
				130	107	552	591	66	90	295	427	85	117	212	304	93	120	194	289	103	108	129	239	88	117	111	174	67	121	88	175	73	111	91	132
				89	144	451	735	87	129	401	666	89	104	240	309	99	104	243	286	104	143	191	274	116	114	139	174	83	110	101	153	70	97	88	128
				120	118	563	670	74	109	367	522	87	131	241	345	117	118	230	311	99	127	128	268	94	130	118	178	79	116	99	171	67	94	85	115
				93	119	475	589	89	98	441	482	97	110	229	271	80	85	165	190	110	125	141	255	112	119	137	203	76	98	96	127	84	90	103	112
				145	91	712	455	102	93	501	499	116	90	309	290	116	117	263	334	136	115	176	243	114	120	141	189	120	97	143	119	96	87	110	105
				127	126	648	683	103	70	499	396	122	122	342	433	119	118	237	299	137	140	178	231	130	98	155	134	113	119	134	151	97	94	112	118
				156	90	819	492	109	99	534	482	130	88	304	268	154	97	270	270	140	108	169	226	146	107	171	234	122	104	144	142	98	80	113	102
				150	77	781	439	98	86	512	461	110	89	246	237	141	89	248	220	101	103	126	223	96	83	116	121	97	88	115	118	83	87	101	115
			Fv/Fm values
				Untreated				20hr. treatment at PPFD=120
			Concentration of methyl viologen (μM)	0				0				0.1				0.3				1				3				10				100
			Kasalath/Koshihikari	Kas	Kos			Kas	Kos			Kas	Kos			Kas	Kos			Kas	Kos			Kas	Kos			Kas	Kos			Kas	Kos
				0.764493	0.818951			0.776271	0.789227			0.599057	0.615132			0.520619	0.584775			0.20155	0.548117			0.207207	0.327586			0.238636	0.308571			0.197802	0.159091
				0.802661	0.804082			0.783042	0.806306			0.629167	0.66343			0.592593	0.636364			0.455497	0.478102			0.165468	0.344828			0.178218	0.281046			0.204545	0.242188
				0.786856	0.823881			0.798365	0.791188			0.639004	0.62029			0.491304	0.620579			0.226562	0.526119			0.20339	0.269663			0.20202	0.321637			0.211765	0.182609
				0.804211	0.797963			0.798186	0.79668			0.576419	0.594096			0.515152	0.552632			0.219858	0.509804			0.182482	0.413793			0.208333	0.228346			0.184466	0.196429
				0.796348	0.8			0.796407	0.813627			0.624595	0.689655			0.558935	0.649701			0.227273	0.526749			0.191489	0.365079			0.160839	0.184874			0.127273	0.171429
				0.804012	0.81552			0.793587	0.823232			0.643275	0.718245			0.49789	0.605351			0.230337	0.393939			0.16129	0.268657			0.156716	0.211921			0.133929	0.20339
				0.809524	0.817073			0.79588	0.794606			0.572368	0.671642			0.42963	0.640741			0.171598	0.522124			0.146199	0.542735			0.152778	0.267606			0.132743	0.215686
				0.807939	0.824601			0.808594	0.813449			0.552846	0.624473			0.431452	0.595455			0.198413	0.538117			0.172414	0.31405			0.156522	0.254237			0.178218	0.243478
	Figure 2C,D,E,F		Chlorophyll concentrations
			Fresh weight of leaf discs (mg)											A647											A664											A750
				methylviologen (uM)	untreated	0	0.1	0.3	1	3	10	100			MV (uM)	untreated	0	0.1	0.3	1	3	10	100			MV (uM)	untreated	0	0.1	0.3	1	3	10	100			MV (uM)	untreated	0	0.1	0.3	1	3	10	100
			Kas	sample1	6.9	9.2	8.7	9.4	5.7	6.4	7.1	6.5			sample1	0.637	0.502	0.487	0.526	0.475	0.345	0.264	0.2			sample1	1.667	1.305	1.213	1.235	0.947	0.649	0.459	0.341			sample1	0.008	0	0.004	0.004	0.002	0.002	0.002	0
				sample2	7.8	11.7	10.5	10.1	8.6	8.3	9.4	7.7			sample2	0.629	0.495	0.49	0.409	0.601	0.458	0.298	0.125			sample2	1.646	1.297	1.228	1.012	1.248	0.879	0.545	0.216			sample2	0.01	0.002	0.004	0	0.003	0.005	0.003	-0.001
			Kos	sample3	6.5	8.4	7	6.8	5.8	6.2	6.2	5.6			sample3	0.636	0.577	0.589	0.53	0.762	0.521	0.373	0.235			sample3	1.64	1.521	1.482	1.337	1.844	1.022	0.702	0.379			sample3	0.009	0.004	0.003	0.005	0.001	0.003	0.005	0.002
				sample4	6.8	7.7	8.7	7.1	5.1	6	6.4	6.6			sample4	0.642	0.572	0.56	0.481	0.752	0.415	0.273	0.237			sample4	1.628	1.456	1.365	1.186	1.762	0.838	0.471	0.386			sample4	0.009	0.003	0.006	0.001	0.002	0.004	0.006	0.008
			Kas	sample5	7	7.9	8.3	6.9	5.8	6.8	6.5	6.7			sample5	0.597	0.447	0.488	0.387	0.627	0.455	0.263	0.241			sample5	1.565	1.155	1.234	0.973	1.362	0.847	0.463	0.433			sample5	0.009	0.01	0.008	0.002	0.003	0.005	0.004	-0.001
				sample6	6.8	7	9.1	6.3	5.8	6.8	6.8	5.9			sample6	0.54	0.397	0.421	0.31	0.537	0.423	0.265	0.119			sample6	1.416	1.03	1.069	0.729	1.071	0.768	0.466	0.202			sample6	0.01	0.012	0.006	0.001	0.012	0.005	0.005	-0.003
			Kos	sample7	6.3	7.8	7	6.4	6.2	6.2	7.4	6.3			sample7	0.748	0.659	0.633	0.508	0.941	0.716	0.675	0.451			sample7	1.927	1.724	1.616	1.267	2.145	1.409	1.271	0.794			sample7	0.015	0.014	0.008	0.004	0.008	0.005	0.011	0.003
				sample8	4.9	6.7	5.9	7	5.4	5.7	5.2	6.2			sample8	0.611	0.701	0.626	0.59	0.862	0.695	0.524	0.343			sample8	1.589	1.83	1.599	1.453	1.819	1.342	0.951	0.567			sample8	0.013	0.008	0.011	0.003	0.006	0.005	0.009	0.003
			Kas	sample9	6.7	7.3	8.3	7.3	6.5	6.5	7.2	6.7			sample9	0.683	0.588	0.582	0.471	0.537	0.4	0.282	0.139			sample9	1.786	1.541	1.462	1.091	1.024	0.695	0.469	0.22			sample9	0.013	0.009	0.011	0.004	0.004	0.003	0.006	-0.002
				sample10	7	8.3	8.3	7.2	7.6	7.1	6.2	6.7			sample10	0.546	0.525	0.48	0.394	0.541	0.313	0.27	0.162			sample10	1.446	1.392	1.201	0.9	1.083	0.55	0.46	0.275			sample10	0.014	0.008	0.017	0.003	0.004	0.002	0.004	-0.001
			Kos	sample11	7.1	7.3	7.2	6.7	7.3	7.1	7	6.5			sample11	0.708	0.628	0.625	0.586	0.853	0.484	0.368	0.233			sample11	1.815	1.621	1.551	1.471	2.04	0.881	0.663	0.364			sample11	0.012	0.008	0.016	0.002	0.004	0.005	0.005	0
				sample12	6.6	8.5	7.1	6.8	7.7	6.5	6.7	6.1			sample12	0.633	0.657	0.572	0.555	0.87	0.694	0.428	0.231			sample12	1.638	1.707	1.427	1.399	2.04	1.675	0.761	0.395			sample12	0.012	0.006	0.022	0.003	0.003	0.005	0.005	-0.001
			Kas	sample13	9	9.1	9.4	8.5	8.1	8.2	7.4	8.7			sample13	0.665	0.514	0.505	0.4	0.598	0.503	0.331	0.219			sample13	1.746	1.343	1.278	0.927	1.206	0.929	0.587	0.363			sample13	0.011	0.008	0.006	0.001	0.003	0.005	0.005	0
				sample14	7.8	7.8	8.2	7.8	7	7.3	6.6	6.7			sample14	0.599	0.538	0.475	0.367	0.436	0.335	0.209	0.118			sample14	1.589	1.422	1.191	0.809	0.815	0.584	0.354	0.19			sample14	0.008	0.007	0.001	0.005	0.002	0.003	0.003	-0.002
			Kos	sample15	5.7	7.1	7.3	6.4	6.7	6.9	6.4	6.5			sample15	0.573	0.618	0.545	0.489	0.988	0.65	0.558	0.367			sample15	1.493	1.594	1.387	1.215	2.222	1.264	1.011	0.603			sample15	0.008	0.009	0.001	0.002	0.006	0.007	0.011	0.006
				sample16	8.2	8.8	8.9	8.6	7.6	6.5	7.1	7.4			sample16	0.78	0.803	0.811	0.743	1.277	0.752	0.689	0.368			sample16	2.028	2.078	2.036	1.859	2.779	1.517	1.324	0.623			sample16	0.005	0.012	0.004	0.003	0.004	0.006	0.009	0.006
			Chl a (nmol/mgFW)											Chl b (nmol/mgFW)											Chls a+b (nmol/mgFW)											Chl a/b ratio
				MV (uM)	untreated	0	0.1	0.3	1	3	10	100			MV (uM)	untreated	0	0.1	0.3	1	3	10	100			MV (uM)	untreated	0	0.1	0.3	1	3	10	100			MV (uM)	untreated	0	0.1	0.3	1	3	10	100
				sample1	2.91272	1.71567	1.67366	1.56606	0.969302	0.585859	0.368195	0.298895			sample1	0.794012	0.486402	0.52371	0.56713	0.504175	0.341706	0.249376	0.211186			sample1	3.70673	2.20208	2.19737	2.13319	1.47348	0.927566	0.617571	0.510081			sample1	3.66835	3.52728	3.19578	2.76138	1.92255	1.71451	1.47647	1.41531
				sample2	2.54148	1.34027	1.40494	1.20514	0.85147	0.612404	0.332735	0.16085			sample2	0.6889	0.369453	0.432789	0.388271	0.40675	0.341661	0.204231	0.111555			sample2	3.23038	1.70972	1.83773	1.59341	1.25822	0.954066	0.536965	0.272405			sample2	3.68919	3.62771	3.24626	3.10386	2.09335	1.79243	1.62921	1.4419
				sample3	3.03518	2.18869	2.54708	2.3628	1.90611	0.958686	0.651915	0.379875			sample3	0.859003	0.590505	0.78034	0.714168	0.647548	0.514515	0.377205	0.295307			sample3	3.89418	2.7792	3.32742	3.07696	2.55365	1.4732	1.02912	0.675182			sample3	3.53337	3.70647	3.26406	3.30846	2.94357	1.86328	1.72828	1.28637
				sample4	2.87451	2.27784	1.8769	2.00689	2.06219	0.814537	0.415505	0.324387			sample4	0.850806	0.677008	0.617837	0.650239	0.75551	0.410415	0.282234	0.243217			sample4	3.72531	2.95485	2.49473	2.65713	2.8177	1.22495	0.697739	0.567604			sample4	3.37857	3.36457	3.03785	3.08639	2.72953	1.98467	1.4722	1.33374
				sample5	2.69382	1.75455	1.78308	1.69632	1.38673	0.716659	0.405049	0.372304			sample5	0.727703	0.486987	0.529653	0.520655	0.601567	0.424635	0.266283	0.239319			sample5	3.42152	2.24154	2.31273	2.21697	1.9883	1.14129	0.671332	0.611624			sample5	3.70181	3.60287	3.36651	3.25804	2.3052	1.6877	1.52112	1.55568
				sample6	2.50639	1.76226	1.41055	1.38172	1.06902	0.646811	0.388899	0.197442			sample6	0.672459	0.477094	0.415886	0.501502	0.545266	0.402004	0.255428	0.143297			sample6	3.17885	2.23935	1.82644	1.88322	1.61428	1.04882	0.644327	0.340738			sample6	3.72721	3.69373	3.39169	2.75516	1.96055	1.60897	1.52254	1.37785
				sample7	3.67217	2.65733	2.77524	2.37706	2.05342	1.32166	0.987684	0.719728			sample7	1.03161	0.714192	0.80878	0.741666	0.795858	0.703902	0.569378	0.476478			sample7	4.70378	3.37152	3.58402	3.11873	2.84928	2.02556	1.55706	1.19621			sample7	3.55965	3.72074	3.43139	3.20503	2.58013	1.87762	1.73467	1.51052
				sample8	3.89604	3.29325	3.25302	2.49094	1.97947	1.36505	1.04462	0.515703			sample8	1.06435	0.905573	0.938993	0.8059	0.911894	0.755082	0.646687	0.3832			sample8	4.9604	4.19882	4.19201	3.29684	2.89136	2.12014	1.6913	0.898903			sample8	3.66049	3.63664	3.46437	3.09089	2.17072	1.80782	1.61534	1.34578
				sample9	3.20694	2.54324	2.1091	1.7778	0.911468	0.608921	0.365303	0.185984			sample9	0.866307	0.687252	0.634882	0.663868	0.516777	0.412949	0.265935	0.151831			sample9	4.07325	3.23049	2.74399	2.44167	1.42825	1.02187	0.631238	0.337816			sample9	3.70185	3.70059	3.32204	2.67794	1.76376	1.47457	1.37366	1.22494
				sample10	2.48367	2.02327	1.72223	1.48471	0.830762	0.442287	0.41944	0.234408			sample10	0.639806	0.529323	0.509973	0.573339	0.427124	0.29392	0.293397	0.167748			sample10	3.12348	2.55259	2.2322	2.05805	1.25789	0.736206	0.712837	0.402156			sample10	3.88192	3.82237	3.3771	2.58959	1.94501	1.50479	1.4296	1.39739
				sample11	3.07031	2.67277	2.5697	2.64212	1.67106	0.711447	0.541238	0.313847			sample11	0.878628	0.756173	0.789972	0.816475	0.581399	0.440579	0.340904	0.259798			sample11	3.94893	3.42894	3.35967	3.45859	2.25246	1.15203	0.882142	0.573645			sample11	3.49443	3.5346	3.2529	3.23601	2.8742	1.6148	1.58765	1.20804
				sample12	2.98217	2.42182	2.38882	2.47542	1.58107	1.54133	0.648154	0.369938			sample12	0.829245	0.677238	0.70931	0.754459	0.577613	0.522577	0.41936	0.260846			sample12	3.81141	3.09906	3.09813	3.22988	2.15868	2.06391	1.06751	0.630784			sample12	3.59624	3.57603	3.36781	3.28105	2.73724	2.94948	1.54558	1.41822
				sample13	2.33685	1.77728	1.63313	1.30019	0.869854	0.651296	0.451692	0.236503			sample13	0.626922	0.484077	0.487632	0.488849	0.441565	0.392261	0.292854	0.175986			sample13	2.96377	2.26135	2.12076	1.78904	1.31142	1.04356	0.744546	0.41249			sample13	3.7275	3.67148	3.34911	2.6597	1.96993	1.66036	1.54238	1.34387
				sample14	2.45924	2.20011	1.7484	1.22328	0.672329	0.455534	0.302963	0.161355			sample14	0.644631	0.582974	0.542976	0.508241	0.397476	0.306645	0.21432	0.127988			sample14	3.10387	2.78309	2.29138	1.73152	1.0698	0.762179	0.517283	0.289343			sample14	3.81496	3.77394	3.22004	2.40689	1.6915	1.48554	1.4136	1.26071
				sample15	3.15491	2.70047	2.29127	2.28136	1.96667	1.06162	0.90093	0.520388			sample15	0.868281	0.763211	0.685058	0.722869	0.788487	0.576959	0.558305	0.388849			sample15	4.02319	3.46368	2.97633	3.00423	2.75515	1.63858	1.45924	0.909237			sample15	3.63352	3.5383	3.34464	3.15598	2.49423	1.84002	1.61369	1.33828
				sample16	2.98532	2.84109	2.75163	2.5998	2.16125	1.36185	1.07752	0.475011			sample16	0.837044	0.79532	0.848106	0.809386	0.935671	0.688786	0.598401	0.335834			sample16	3.82237	3.63641	3.59973	3.40919	3.09692	2.05064	1.67593	0.810845			sample16	3.56651	3.57226	3.24444	3.21206	2.30984	1.97718	1.80067	1.41442
	Figure 2G,H		Root length (mm)
				Before treatment						After treatment							Before treatment						After treatment
				MV(nM)						MV(nM)							H2O2 (uM)						H2O2 (uM)
				0	1	10	100	1000		0	1	10	100	1000			0	1	10	100	1000		0	1	10	100	1000
			Nip	7	13	14	8	11		42	48	29	20	16		Nip	7	19	12	9	6		39	53	45	30	9
				9	5	6	10	7		49	38	20	23	10			14	5	6	14	8		52	44	35	32	11
				7	8	7	5	11		47	42	21	16	16			4	8	9	6	6		35	45	40	25	9
				7	10	18	11	8		38	40	34	24	12			17	8	8	9	13		53	47	38	30	16
				5	14	5	18	16		32	45	18	31	21			6	5	6	19	9		39	36	36	39	12
			Kas	31	31	22	18	12		72	69	50	30	17		Kas	21	22	24	17	22		60	61	44	24	23
				13	30	26	12	20		49	70	52	24	27			19	30	18	25	23		61	72	39	33	24
				12	13	10	16	14		48	49	28	27	20			20	18	29	16	28		57	54	44	23	30
				23	19	13	13	50		66	56	36	26	58			33	32	22	17	17		75	68	40	26	19
				13	10	16	17	49		52	45	42	28	58			15	17	21	19	31		48	51	38	26	32
			Specific root elongation (%)
				Nip					Kas							Nip						Kas
			MV(nM)	0	1	10	100	1000	0	1	10	100	1000		H2O2 (uM)	0	1	10	100	1000		0	1	10	100	1000
				101.156	101.156	43.3526	34.6821	14.4509	105.128	97.4359	71.7949	30.7692	12.8205			94.1176	100	97.0588	61.7647	8.82353		101.036	101.036	51.8135	18.1347	2.59067
				115.607	95.3757	40.4624	37.5723	8.67052	92.3077	102.564	66.6667	30.7692	17.9487			111.765	114.706	85.2941	52.9412	8.82353		108.808	108.808	54.4041	20.7254	2.59067
				115.607	98.2659	40.4624	31.7919	14.4509	92.3077	92.3077	46.1538	28.2051	15.3846			91.1765	108.824	91.1765	55.8824	8.82353		95.8549	93.2642	38.8601	18.1347	5.18135
				89.5954	86.7052	46.2428	37.5723	11.5607	110.256	94.8718	58.9744	33.3333	20.5128			105.882	114.706	88.2353	61.7647	8.82353		108.808	93.2642	46.6321	23.3161	5.18135
				78.0347	89.5954	37.5723	37.5723	14.4509	100	89.7436	66.6667	28.2051	23.0769			97.0588	91.1765	88.2353	58.8235	8.82353		85.4922	88.0829	44.0415	18.1347	2.59067
	Figure 3A,B,D		Chlorophyll fluorescence analysis
			Before treatment
				Line
				09	12	14	15	16	19	01	02	03	05	07	10	11	17	18	20	21	22	24	25	26	35	04	06	23	27	28	29	30	31	32	33	36	37	39	40	41	44	55	57	58	59	60	61	62	63
			Fo	80	77	76	82	93	84	78	75	87	78	72	70	80	70	85	80	84	66	75	76	83	77	69	75	77	93	77	81	74	81	67	68	59	70	68	73	68	78	81	85	76	70	90	74	77	55
				104	96	90	95	102	112	93	94	88	118	91	82	103	88	94	75	106	91	90	95	94	94	83	87	113	109	81	82	90	99	79	83	106	85	92	88	105	98	92	97	109	89	89	87	97	91
				100	89	92		95	104	92	89	99	111	100	86	91	108	106	91	121	119	102	84	92	102	94	82	95	91	95	88	86	86	88	92	91	92	93	86	96	101	89	93	96	91	92	77	87	94
				87	85	89		91	97	77	75	84	86	84		89	89	103		98	93	87	83		81	79	84	86	99	69	83	74	79	80	74	75	74	81	86	89	89		89	94	90	105	77	82	92
			Fm	436	423	408	430	490	438	434	393	452	413	402	385	429	390	451	400	442	352	397	402	439	384	366	389	341	420	396	428	389	431	391	362	317	361	358	376	342	399	391	426	382	353	446	383	388	285
				543	514	491	504	545	573	513	516	475	618	469	449	548	481	481	391	540	477	470	514	463	482	400	434	515	518	440	414	462	516	440	436	543	448	459	394	513	458	459	481	510	422	437	447	472	451
				513	464	500		503	533	496	486	517	563	513	461	475	567	509	466	586	601	510	451	402	529	474	403	417	458	516	464	459	445	475	472	465	474	457	420	435	466	445	475	424	418	427	370	450	442
				444	456	484		467	488	413	413	451	434	429		458	473	520		478	472	443	424		397	367	398	374	458	378	414	397	423	435	408	374	384	432	409	446	426		454	436	417	484	412	388	448
			Fv/Fm	Line
				09	12	14	15	16	19	01	02	03	05	07	10	11	17	18	20	21	22	24	25	26	35	04	06	23	27	28	29	30	31	32	33	36	37	39	40	41	44	55	57	58	59	60	61	62	63
				0.816514	0.817967	0.813725	0.809302	0.810204	0.808219	0.820276	0.80916	0.807522	0.811138	0.820896	0.818182	0.81352	0.820513	0.81153	0.8	0.809955	0.8125	0.811083	0.810945	0.810934	0.799479	0.811475	0.807198	0.774194	0.778571	0.805556	0.810748	0.809769	0.812065	0.828645	0.812155	0.81388	0.806094	0.810056	0.805851	0.80117	0.804511	0.792839	0.800469	0.801047	0.8017	0.798206	0.806789	0.801546	0.807018
				0.808471	0.81323	0.816701	0.811508	0.812844	0.804538	0.818713	0.817829	0.814737	0.809061	0.80597	0.817372	0.812044	0.817048	0.804574	0.808184	0.803704	0.809224	0.808511	0.815175	0.796976	0.804979	0.7925	0.799539	0.780583	0.789575	0.815909	0.801932	0.805195	0.80814	0.820455	0.809633	0.804788	0.810268	0.799564	0.77665	0.795322	0.786026	0.799564	0.798337	0.786275	0.7891	0.796339	0.805369	0.794492	0.798226
				0.805068	0.80819	0.816		0.811133	0.804878	0.814516	0.816872	0.808511	0.802842	0.805068	0.813449	0.808421	0.809524	0.791749	0.804721	0.793515	0.801997	0.8	0.813747	0.771144	0.807183	0.801688	0.796526	0.772182	0.80131	0.815891	0.810345	0.812636	0.806742	0.814737	0.805085	0.804301	0.805907	0.796499	0.795238	0.77931	0.783262	0.8	0.804211	0.773585	0.782297	0.784543	0.791892	0.806667	0.78733
				0.804054	0.813596	0.816116		0.805139	0.80123	0.813559	0.818402	0.813747	0.801843	0.804196		0.805677	0.811839	0.801923		0.794979	0.802966	0.803612	0.804245		0.79597	0.784741	0.788945	0.770053	0.783843	0.81746	0.799517	0.813602	0.813239	0.816092	0.818627	0.799465	0.807292	0.8125	0.789731	0.800448	0.79108		0.803965	0.784404	0.784173	0.783058	0.813107	0.78866	0.794643
			After treatment
				Line
				09	12	14	15	16	19	01	02	03	05	07	10	11	17	18	20	21	22	24	25	26	35	04	06	23	27	28	29	30	31	32	33	36	37	39	40	41	44	55	57	58	59	60	61	62	63
			Fo	97	93	95	79	79	107	96	80	90	99	74	65	103	74	90	95	73	76	84	101	84	87	98	81	73	91	63	74	94	93	79	134	95	107	113	119	89	85	94	91	91	76	108	72	95	93
				116	138	126	90	136	117	153	93	92	170	91	76	110	95	122	84	91	121	116	111	128	127	125	77	87	125	123	91	91	117	103	155	113	122	106	86	111	135	115	132	95	101	137	85	102	93
				127	122	118		88	130	134	107	95	143	113	105	123	101	125	97	112	118	109	113	130	119	132	99	78	119	91	96	105	132	118	180	125	131	108	122	123	154	134	109	95	90	119	112	98	114
				120	88	112		91	107	108	94	94	97	85		103	86	90		99	84	110	103		118	99	78	73	101	89	82	90	101	86	135	110	107	113	90	97	132		96	92	77	85	74	92	75
			Fm	201	136	187	203	104	140	159	100	112	147	103	84	161	96	119	115	95	98	110	168	108	114	156	107	94	123	86	93	136	120	106	174	124	167	139	156	113	113	123	120	120	107	211	93	129	123
				211	232	253	222	180	142	223	116	119	274	113	100	148	119	157	108	115	147	145	184	160	159	176	98	108	196	259	118	121	146	133	199	144	205	132	107	138	180	143	152	123	131	219	107	132	118
				192	297	287		112	159	182	128	119	193	144	136	198	123	151	122	138	146	135	154	166	149	162	121	100	144	114	119	142	164	151	233	168	164	133	197	159	220	171	141	124	115	178	137	117	137
				205	125	224		122	133	177	113	115	132	113		150	119	114		124	108	135	220		149	129	100	94	134	119	102	118	127	113	183	145	148	155	113	119	198		131	116	101	114	95	117	101
			Fv/Fm	Line
				09	12	14	15	16	19	01	02	03	05	07	10	11	17	18	20	21	22	24	25	26	35	04	06	23	27	28	29	30	31	32	33	36	37	39	40	41	44	55	57	58	59	60	61	62	63
				0.517413	0.316176	0.491979	0.610837	0.240385	0.235714	0.396226	0.2	0.196429	0.326531	0.281553	0.22619	0.360248	0.229167	0.243697	0.173913	0.231579	0.22449	0.236364	0.39881	0.222222	0.236842	0.371795	0.242991	0.223404	0.260163	0.267442	0.204301	0.308824	0.225	0.254717	0.229885	0.233871	0.359281	0.18705	0.237179	0.212389	0.247788	0.235772	0.241667	0.241667	0.28972	0.488152	0.225806	0.263566	0.243902
				0.450237	0.405172	0.501976	0.594595	0.244444	0.176056	0.313901	0.198276	0.226891	0.379562	0.19469	0.24	0.256757	0.201681	0.22293	0.222222	0.208696	0.176871	0.2	0.396739	0.2	0.201258	0.289773	0.214286	0.194444	0.362245	0.525097	0.228814	0.247934	0.19863	0.225564	0.221106	0.215278	0.404878	0.19697	0.196262	0.195652	0.25	0.195804	0.131579	0.227642	0.229008	0.374429	0.205607	0.227273	0.211864
				0.338542	0.589226	0.58885		0.214286	0.18239	0.263736	0.164062	0.201681	0.259067	0.215278	0.227941	0.378788	0.178862	0.172185	0.204918	0.188406	0.191781	0.192593	0.266234	0.216867	0.201342	0.185185	0.181818	0.22	0.173611	0.201754	0.193277	0.260563	0.195122	0.218543	0.227468	0.255952	0.20122	0.18797	0.380711	0.226415	0.3	0.216374	0.22695	0.233871	0.217391	0.331461	0.182482	0.162393	0.167883
				0.414634	0.296	0.5		0.254098	0.195489	0.389831	0.168142	0.182609	0.265152	0.247788		0.313333	0.277311	0.210526		0.201613	0.222222	0.185185	0.531818		0.208054	0.232558	0.22	0.223404	0.246269	0.252101	0.196078	0.237288	0.204724	0.238938	0.262295	0.241379	0.277027	0.270968	0.20354	0.184874	0.333333		0.267176	0.206897	0.237624	0.254386	0.221053	0.213675	0.257426
			qPI	Line
				09	12	14	15	16	19	01	02	03	05	07	10	11	17	18	20	21	22	24	25	26	35	04	06	23	27	28	29	30	31	32	33	36	37	39	40	41	44	55	57	58	59	60	61	62	63
				0.522627	0.320038	0.48368	0.783433	0.349275	0.228956	0.39247	0.231722	0.23514	0.317167	0.333713	0.297721	0.343943	0.2642	0.283611	0.183066	0.328999	0.239941	0.260194	0.370055	0.27077	0.262194	0.32259	0.278731	0.304376	0.341498	0.405774	0.275828	0.300229	0.24132	0.260698	0.14364	0.178461	0.291584	0.138955	0.18055	0.202548	0.282633	0.256251	0.282	0.25196	0.332852	0.509634	0.287658	0.266519	0.178736
				0.499289	0.346592	0.439028	0.773409	0.225546	0.209478	0.233052	0.245048	0.266376	0.325637	0.24156	0.316805	0.296065	0.228652	0.213487	0.245504	0.30247	0.164378	0.191924	0.416538	0.18429	0.185051	0.242787	0.302818	0.323546	0.40006	0.423816	0.257109	0.304534	0.207974	0.210865	0.146237	0.250926	0.348141	0.21381	0.25858	0.232706	0.230885	0.195911	0.121115	0.332186	0.255733	0.305451	0.261303	0.272038	0.259711
				0.331113	0.531861	0.562627		0.285195	0.181285	0.222307	0.167056	0.25995	0.250478	0.23664	0.22951	0.346653	0.23626	0.184419	0.238894	0.256511	0.241156	0.22528	0.243206	0.199023	0.213804	0.164496	0.189067	0.347002	0.16568	0.25815	0.218636	0.262619	0.157578	0.200042	0.144409	0.231671	0.175348	0.203218	0.337471	0.226757	0.251197	0.179639	0.240778	0.305503	0.280976	0.32663	0.158426	0.178717	0.175822
				0.373868	0.351414	0.486844		0.315596	0.221184	0.341628	0.163924	0.200532	0.293178	0.304494		0.336046	0.353499	0.300447		0.251046	0.306404	0.182258	0.532863		0.179425	0.236481	0.300304	0.34178	0.30796	0.239093	0.248237	0.239802	0.196905	0.272357	0.175631	0.205859	0.237323	0.239057	0.246278	0.211914	0.284102		0.308091	0.269497	0.354185	0.4013	0.282883	0.241485	0.397381
			qSlow	Line
				09	12	14	15	16	19	01	02	03	05	07	10	11	17	18	20	21	22	24	25	26	35	04	06	23	27	28	29	30	31	32	33	36	37	39	40	41	44	55	57	58	59	60	61	62	63
				1.16915	2.11029	1.18182	1.11823	3.71154	2.12857	1.72956	2.93	3.03571	1.80952	2.90291	3.58333	1.6646	3.0625	2.78992	2.47826	3.65263	2.59184	2.60909	1.39286	3.06481	2.36842	1.34615	2.63551	2.62766	2.41463	3.60465	3.60215	1.86029	2.59167	2.68868	1.08046	1.55645	1.16168	1.57554	1.41026	2.02655	2.53097	2.17886	2.55	2.18333	2.29907	1.11374	3.11828	2.00775	1.31707
				1.57346	1.21552	0.940711	1.27027	2.02778	3.03521	1.30045	3.44828	2.9916	1.25547	3.15044	3.49	2.7027	3.04202	2.06369	2.62037	3.69565	2.2449	2.24138	1.79348	1.89375	2.03145	1.27273	3.42857	3.76852	1.64286	0.698842	2.50847	2.81818	2.53425	2.30827	1.19095	2.77083	1.18537	2.47727	2.68224	2.71739	1.54444	2.20979	2.16447	3.14634	2.22137	0.995434	3.17757	2.57576	2.82203
				1.67188	0.56229	0.74216		3.49107	2.3522	1.72527	2.79688	3.34454	1.9171	2.5625	2.38971	1.39899	3.60976	2.37086	2.81967	3.24638	3.11644	2.77778	1.92857	1.42169	2.55034	1.92593	2.33058	3.17	2.18056	3.52632	2.89916	2.23239	1.71341	2.1457	1.02575	1.76786	1.89024	2.43609	1.13198	1.73585	1.11818	1.60234	2.36879	2.41935	2.63478	1.39888	1.70073	2.84615	2.22628
				1.16585	2.648	1.16071		2.82787	2.66917	1.33333	2.65487	2.92174	2.28788	2.79646		2.05333	2.97479	3.5614		2.85484	3.37037	2.28148	0.927273		1.66443	1.84496	2.98	2.97872	2.41791	2.17647	3.05882	2.36441	2.33071	2.84956	1.22951	1.57931	1.59459	1.7871	2.61947	2.7479	1.15152		2.46565	2.75862	3.12871	3.24561	3.33684	2.31624	3.43564
			Line	45	46	47	48	49	50	51	52	53	55	01	43	67	68	02	04	25	26	27	28	29	30	31	32	33	34	35	36	37	38	39	40	41	42	44	03	05	06	07	09	10	11	14	15	16	17
			Name of cultivars	Ma sho	Khao Nok	Jaguary	Khau Mac Kho	Padi Perak	Rexmont	Urasan 1	Khau Tan Chiem	Tima	Tupa729	Nipponbare	Dianyu 1	Phulba	Khao Nam Jen	Kasalath	Jena 035	Muha	Jhona 2	Nepal 8	Jarjan	Kalo Dhan	Anjana Dhan	Shoni	Tupa 121-3	Surjamukhi	ARC 7291	ARC 5955	Ratul	ARC 7047	ARC 11094	Badari Dhan	Nepal 555	Kaluheenati	Local Basmati	Basilanon	Bei Khe	Naba	Puluik Arang	Davao 1	Ryou Suisan Koumai	Shuusoushu	Jinguoyin	IR 58	Co 13	Vary Futsi	Keiboba
	Figure 3C		Chlorophyll fluorescence analysis
			Before treatment											After treatment										qPI										qSlow										Fv/Fm
				MV (uM)	0	0	0.1	0.3	1	3	10	100			MV (uM)	0	0.1	0.3	1	3	10	100			MV (uM)	0	0.1	0.3	1	3	10	100			MV (uM)	0	0.1	0.3	1	3	10	100			Before treatment
			Nip	Fo	57	57	67	66	60	58	60	60		Nip	Fo	54	55	68	93	68	58	60			Nip	1.01403	0.992007	0.703574	0.196353	0.240295	0.307356	0.280576			Nip	0.256604	1.29167	1.19643	1.70968	3.01124	3.5974	3.33333			MV (uM)	0	0	0.1	0.3
					74	64	66	70	75	71	70	64				78	80	73	108	90	77	65				0.779396	0.624473	0.624962	0.258	0.180234	0.236253	0.282107				0.0138889	0.754717	1.53797	1.63226	2.72072	3.07143	3.21176			Nip	0.824615	0.828829	0.825974	0.821138
					73	67	67	75	82	68	65	63				64	85	98	89	94	79	66				1.00656	0.575473	0.479924	0.222328	0.15568	0.234248	0.280809				0.225589	0.744076	1.07426	3.13514	2.22807	2.47573	3.03448				0.821687	0.824658	0.822581	0.825436
					63	59	69	65	77	61	58	70				48	80	80	104	81	68	62				1.15819	0.675399	0.543931	0.350681	0.214467	0.272142	0.279702				0.564815	0.70852	1.05618	1.51176	2.34906	2.45652	4.21795				0.819307	0.815934	0.817935	0.821002
				Fm	325	333	385	369	336	357	354	338			Fm	265	168	168	124	89	77	78																								0.815249	0.825444	0.818898	0.822404
					415	365	372	401	408	413	399	358				360	212	158	155	111	98	85
					404	364	368	419	459	368	358	351				297	211	202	111	114	103	87
					341	338	381	366	427	355	318	407				216	223	178	170	106	92	78
[truncated: 21 more columns]
